# Supplementary material for: Altered Urinary Metabolomics in Hereditary Angioedema
Source: Metabolites. 2022 Nov 19;12(11):1140. doi: 10.3390/metabo12111140 (PMC9696332; doi:10.3390/metabo12111140)
Supplement: Supplementary file 1 [file metabolites-12-01140-s001.zip]

Archive with 1 entries (1 files):
- metabolites-1994699-supplementary.pdf
